# Supplementary material for: Gut microbiota of the threatened takahē: biogeographic patterns and conservation implications
Source: Anim Microbiome. 2022 Jan 25;4:11. doi: 10.1186/s42523-021-00158-5 (PMC8790836; doi:10.1186/s42523-021-00158-5)
Supplement: Supplementary file 1 — Additional file 1: Metadata collected or available for takahē faecal samples analysed in this study. [file 42523_2021_158_MOESM1_ESM.csv]

SampleID	Date of sample	Nest_Site	Hatch_Site	Natal Year	Sex	Location	Origin	Island	Supplemental_feeding	Habitat
Takahe_1	2016-08-04	Burwood	Burwood	2015	female	Burwood Takahe Centre	Wild reared	South	Regular	Established
Takahe_2	2017-02-01	Foveaux Strait Is	Foveaux Strait Is	2016	female	Foveaux Strait Is	Wild reared	South	None	Regenerating
Takahe_3	2017-04-20	Tiritiri Matangi Is	Tiritiri Matangi Is	2012	female	Tiritiri Matangi Is	Wild reared	North	Regular	Regenerating
Takahe_4	2017-03-25	Burwood	Burwood	2014	male	Rotoroa Island	Wild reared	North	Regular	Regenerating
Takahe_5	2017-04-20	Tiritiri Matangi Is	Tiritiri Matangi Is	2016	female	Tiritiri Matangi Is	Wild reared	North	Regular	Regenerating
Takahe_6	2017-06-25	Mana Island	Mana Island	2010	female	Mana Island	Wild reared	North	Regular	Regenerating
Takahe_7	2017-06-27	Murchison Mountains	Murchison Mountains	2006	female	Cape Sanctuary	Puppet reared	North	Regular	Regenerating
Takahe_8	2017-06-27	Cape Sanctuary	Cape Sanctuary	2016	female	Cape Sanctuary	Wild reared	North	Regular	Regenerating
Takahe_9	2017-04-10	Maungatautari	Maungatautari	2011	male	Burwood Takahe Centre	Wild reared	South	Regular	Established
Takahe_10	2017-04-20	Burwood	Burwood	2004	female	Tiritiri Matangi Is	Puppet reared	North	Regular	Regenerating
Takahe_11	2016-08-04	Burwood	Burwood	2015	female	Burwood Takahe Centre	Wild reared	South	Regular	Established
Takahe_12	2017-04-20	Murchison Mountains	Murchison Mountains	2006	female	Tiritiri Matangi Is	Puppet reared	North	Regular	Regenerating
Takahe_13	2017-06-24	Burwood	Burwood	2013	male	Mana Island	Wild reared	North	Regular	Regenerating
Takahe_14	2017-06-24	Mana Island	Mana Island	2003	female	Mana Island	Wild reared	North	Regular	Regenerating
Takahe_15	2017-06-25	Mana Island	Mana Island	2012	male	Mana Island	Wild reared	North	Regular	Regenerating
Takahe_16	2016-08-05	Burwood	Burwood	2011	female	Burwood Takahe Centre	Wild reared	South	Regular	Established
Takahe_17	2016-08-04	Burwood	Burwood	2015	female	Burwood Takahe Centre	Wild reared	South	Regular	Established
Takahe_18	2017-02-01	Foveaux Strait Is	Foveaux Strait Is	2016	male	Foveaux Strait Is	Wild reared	South	None	Regenerating
Takahe_19	2016-08-05	Burwood	Burwood	2015	male	Burwood Takahe Centre	Wild reared	South	Regular	Established
Takahe_20	2017-02-01	Kapiti Island	Kapiti Island	2009	female	Foveaux Strait Is	Fostered in captivity	South	None	Regenerating
Takahe_21	2017-06-27	Cape Sanctuary	Cape Sanctuary	2015	female	Cape Sanctuary	Wild reared	North	Regular	Regenerating
Takahe_22	2017-01-30	Murchison Mountains	Murchison Mountains	2001	male	Murchison Mountain	Puppet reared	South	None	Established
Takahe_23	2017-05-11	Rotoroa Island	Rotoroa Island	2016	female	Rotoroa Island	Wild reared	North	Regular	Regenerating
Takahe_24	2017-01-30	Murchison Mountains	Murchison Mountains	2012	female	Murchison Mountain	Wild reared	South	None	Established
Takahe_25	2017-03-25	Foveaux Strait Is	Foveaux Strait Is	2012	female	Rotoroa Island	Wild reared	North	Regular	Regenerating
Takahe_26	2017-01-20	Burwood	Burwood	2013	female	Murchison Mountain	Wild reared	South	None	Established
Takahe_27	2016-08-04	Tiritiri Matangi Is	Tiritiri Matangi Is	2009	female	Burwood Takahe Centre	Fostered in captivity	South	Regular	Established
Takahe_28	2017-02-01	Foveaux Strait Is	Foveaux Strait Is	2016	female	Foveaux Strait Is	Wild reared	South	None	Regenerating
Takahe_29	2017-02-01	Foveaux Strait Is	Foveaux Strait Is	2016	female	Foveaux Strait Is	Wild reared	South	None	Regenerating
Takahe_30	2017-01-20	Murchison Mountains	Murchison Mountains	2015	female	Murchison Mountain	Wild reared	South	None	Established
Takahe_31	2016-08-04	Burwood	Burwood	2015	female	Burwood Takahe Centre	Wild reared	South	Regular	Established
Takahe_32	2017-05-02	Motutapu Island	Motutapu Island	2016	female	Motutapu Island	Wild reared	North	Occasional	Regenerating
Takahe_33	2016-08-05	Burwood	Burwood	2015	female	Burwood Takahe Centre	Wild reared	South	Regular	Established
Takahe_34	2016-08-05	Burwood	Burwood	2009	female	Burwood Takahe Centre	Wild reared	South	Regular	Established
Takahe_35	2017-06-24	Maud Island	Maud Island	2003	male	Mana Island	Wild reared	North	Regular	Regenerating
Takahe_36	2017-04-20	Mana Island	Mana Island	2011	female	Tiritiri Matangi Is	Wild reared	North	Regular	Regenerating
Takahe_37	2017-04-10	Burwood	Burwood	2016	female	Burwood Takahe Centre	Wild reared	South	Regular	Established
Takahe_38	2017-01-24	Burwood	Burwood	2015	female	Burwood Takahe Centre	Wild reared	South	Regular	Established
Takahe_39	2017-01-30	Murchison Mountains	Murchison Mountains	2013	male	Murchison Mountain	Wild reared	South	None	Established
Takahe_40	2016-08-05	Burwood	Burwood	2015	male	Burwood Takahe Centre	Wild reared	South	Regular	Established
Takahe_41	2017-06-24	Maud Island	Maud Island	2005	female	Mana Island	Wild reared	North	Regular	Regenerating
Takahe_42	2017-06-25	Mana Island	Mana Island	2004	male	Mana Island	Wild reared	North	Regular	Regenerating
Takahe_43	2017-06-27	Burwood	Burwood	2012	female	Cape Sanctuary	Wild reared	North	Regular	Regenerating
Takahe_44	2017-01-30	Burwood	Burwood	2014	male	Murchison Mountain	Wild reared	South	None	Established
Takahe_45	2017-06-24	Burwood	Burwood	2014	female	Mana Island	Wild reared	North	Regular	Regenerating
Takahe_46	2017-04-19	Motutapu Island	Motutapu Island	2015	female	Motutapu Island	Wild reared	North	Occasional	Regenerating
Takahe_47	2017-06-24	Mana Island	Mana Island	2006	female	Mana Island	Wild reared	North	Regular	Regenerating
Takahe_48	2016-08-04	Mana Island	Mana Island	2009	male	Burwood Takahe Centre	Fostered in captivity	South	Regular	Established
Takahe_49	2017-01-20	Murchison Mountains	Murchison Mountains	2012	male	Murchison Mountain	Wild reared	South	None	Established
Takahe_50	2017-01-30	Murchison Mountains	Murchison Mountains	2012	male	Murchison Mountain	Wild reared	South	None	Established
Takahe_51	2017-05-11	Burwood	Burwood	2013	female	Rotoroa Island	Wild reared	North	Regular	Regenerating
Takahe_52	2017-04-19	Motutapu Island	Motutapu Island	2016	female	Motutapu Island	Wild reared	North	Occasional	Regenerating
Takahe_53	2017-05-02	Maungatautari	Maungatautari	2009	female	Motutapu Island	Wild reared	North	Occasional	Regenerating
Takahe_54	2017-05-11	Burwood	Burwood	2013	male	Rotoroa Island	Wild reared	North	Regular	Regenerating
Takahe_55	2017-04-20	Tiritiri Matangi Is	Tiritiri Matangi Is	2016	male	Tiritiri Matangi Is	Wild reared	North	Regular	Regenerating
Takahe_56	2017-04-20	Maungatautari	Maungatautari	2012	male	Tiritiri Matangi Is	Wild reared	North	Regular	Regenerating
Takahe_57	2017-06-24	Mana Island	Mana Island	2007	female	Mana Island	Wild reared	North	Regular	Regenerating
