# Supplementary material for: Gut microbiota of the threatened takahē: biogeographic patterns and conservation implications
Source: Anim Microbiome. 2022 Jan 25;4:11. doi: 10.1186/s42523-021-00158-5 (PMC8790836; doi:10.1186/s42523-021-00158-5)
Supplement: Supplementary file 3 — Additional file 3: Non-rarefied ASV table. [file 42523_2021_158_MOESM3_ESM.csv]

	TAGGGAATCTTCCACAATGGGCGCAAGCCTGATGGAGCAACGCCGCGTGAATGAAGAAGGTCTTCGGATCGTAAAATTCTGTTGTTAGAGAAGAATACGAATAATAGTAACTGATTATTCGCTGACGGTATCTAACCAGCAAGTCACGGCTAACTACGTGCCAGCAGCCGCGGTAATACGTAGGTGGCAAGCGTTGTCCGGATTTATTGGGCGTAAAGGGAACGCAGGCGGTTTTTTAAGTCTGATGTGAAAGCCTTCGGCTTAACCGGAGATGTGCATTGGAAACTGGAAGACTTGAGTGCAGAAGAGGAGAGTGGAACTCCATGTGTAGCGGTGAAATGCGTAGATATATGGAAGAACACCAGTGGCGAAAGCGGCTCTCTGGTCTGTAACTGACGC…	TGAGGAATATTGGTCAATGGACGGAGGTCTGAACCAGCCAAGTAGCGTGCAGGATGACGGCCCTATGGGTTGTAAACTGCTTTTGTACGGGGATAAAACGCTCCACGTGTGGAGCCTTGCAGGTACCGTACGAATAAGGACCGGCTAATTCCGTGCCAGCAGCCGCGGTAATACGGAAGGTCCGGGCGTTATCCGGATTTATTGGGTTTAAAGGGAGCGCAGGCCGTTGGCTAAGCGTGTTGTGAAATGCGGGGGCCCAACCTCCGCACTGCAGCGCGAACTGGCCGACTTGAGTGCGCGCGACGTCAGCGGAATTTGTCGTGTAGCGGTGAAATGCTTAGATATGACGAAGAACTCCGATTGCGAAGGCAGCTGACGAGAGCGCAACTGACGCTGAGG…	TGGGGAATATTGCACAATGGGGGAAACCCTGATGCAGCAACGCCGCGTGAGTGATGACGGCCTTCGGGTTGTAAAGCTCTGTCTTCAGGGACGATAATGACGGTACCTGAGGAGGAAGCCACGGCTAACTACGTGCCAGCAGCCGCGGTAATACGTAGGTGGCGAGCGTTGTCCGGATTTACTGGGCGTAAAGGGAGCGTAGGCGGACTTTTAAGTGAGATGTGAAATACCCGGGCTCAACTTGGGTGCTGCATTTCAAACTGGAAGTCTAGAGTGCAGGAGAGGAGAATGGAATTCCTAGTGTAGCGGTGAAATGCGTAGAGATTAGGAAGAACACCAGTGGCGAAGGCGATTCTCTGGACTGTAACTGACGCTGAGGCTCGAAAGCGTGGGGAGCAA…	TGGGGAATATTGGACAATGGACCAAAAGTCTGATCCAGCAATTCTGTGTGCACGATGAAGTTTTTCGGAATGTAAAGTGCTTTCAGTTGGGACGAAGTAAGTGACGGTACCAACAGAAGAAGCGACGGCTAAATACGTGCCAGCAGCCGCGGTAATACGTATGTCGCAAGCGTTATCCGGATTTATTGGGCGTAAAGCGCGTCTAGGCGGTTTGGTAAGTCTGATGTGAAAATGCGGGGCTCAACTCCGTATTGCGTTGGAAACTGCCAAACTAGAGTACTGGAGAGGTGGGCGGAACTACAAGTGTAGAGGTGAAATTCGTAGATATTTGTAGGAATGCCGATGGGGAAGCCAGCCCACTGGACAGATACTGACGCTAAAGCGCGAAAGCGTGGGTAG…	TAGGGAATCTTCGGCAATGGGCGAAAGCCTGACCGAGCAACGCCGCGTGAATGATGAAGGCCTTCGGGTTGTAAAATTCTGTTATAAGGGAAGAACGACTTTAGTAGGAAATGGCTAGAGTGTGACGGTACCTTATGAGAAAGCCACGGCTAACTACGTGCCAGCAGCCGCGGTAATACGTAGGTGGCGAGCGTTATCCGGAATTATTGGGCGTAAAGAGCGCGCAGGTGGTTGATTAAGTCTGATGTGAAAGCCCACGGCTTAACCGTGGAGGGTCATTGGAAACTGGTCAACTTGAGTGCAGAAGAGGGAAGTGGAATTCCATGTGTAGCGGTGAAATGCGTAGAGATATGGAGGAACACCAGTGGCGAAGGCGGCTTCCTGGTCTGTAACTGACAC…	TGAGGAATATTGGTCAATGGACGGAGGTCTGAACCAGCCAAGTAGCGTGCAGGACGACGGCCCTATGGGTTGTAAACTGCTTTTGTACGGGGATAAAACGCTCCACGTGTGGAGCCTTGCAGGTACCGTACGAATAAGGACCGGCTAATTCCGTGCCAGCAGCCGCGGTAATACGGAAGGTCCGGGCGTTATCCGGATTTATTGGGTTTAAAGGGAGCGCAGGCCGTTGGCTAAGCGTGTTGTGAAATGCGGGGGCCCAACCTCCGCACTGCAGCGCGAACTGGCCGACTTGAGTGCGCGCGACGTCAGCGGAATTTGTCGTGTAGCGGTGAAATGCTTAGATATGACGAAGAACTCCGATTGCGAAGGCAGCTGACGAGAGCGCAACTGACGCTGAGG…	TAGGGAATTTTTCACAATGGGCGAAAGCCTGATGGAGCAATGCCGCGTGAATGATGAAGGTCTTACAGATTGTAAAATTCTTTTATTTGGGAAGAACGACCACAATAGGAAATGATTGTGGAGTGACTGTACCATTTGAATAAGTATCGGCTAACTATGTGCCAGCAGCCGCGGTAATACATAGGATGCAAGCGTTATCCGGATTTACTGGGCGTAAAACGAGCGCGGGCGGATTAGCAAGTTTGGTATGAAAGACTTATGCTTAACATGAGTTTGTATCAAAAACTGCTAATCTAGAGTGTAGTAGGGAGTTCTGGAATTCCATGTGGAGCGGTGGAATGCGTAGATATATGGAAGAACACCAGTGGCGAAGGCGAGAACTTAGGCTATCACTGACGC…	TGGGGAATATTGCACAATGGGCGCAAGCCTGATGCAGCCATGCCGCGTGTATGAAGAAGGCCTTCGGGTTGTAAAGTACTTTCAGCGGGGAGGAAGGGAGTAAAGTTAATACCTTTGCTCATTGACGTTACCCGCAGAAGAAGCACCGGCTAACTCCGTGCCAGCAGCCGCGGTAATACGGAGGGTGCAAGCGTTAATCGGAATTACTGGGCGTAAAGCGCACGCAGGCGGTTTGTTAAGTCAGATGTGAAATCCCCGGGCTCAACCTGGGAACTGCATCTGATACTGGCAAGCTTGAGTCTCGTAGAGGGGGGTAGAATTCCAGGTGTAGCGGTGAAATGCGTAGAGATCTGGAGGAATACCGGTGGCGAAGGCGGCCCCCTGGACGAAGACTGACGC…	TGGGGAATCTTCCGCAATGGGCGAAAGCCTGACGGAGCAACGCCGCGTGAACGAAGAAGGTCTTAGGATCGTAAAGTTCTGTTGTTAGGGGCGAAGGGTAGCATTTTAAATAAGGGTGCTATTTGACGGTACTTAACGAGGAAGCCACGGCTAACTACGTGCCAGCAGCCGCGGTAATACGTAGGCGGCAAGCGTTGTCCGGAATTATTGGGCGTAAAGGGAGCGCAGGCGGGAAATTAAGCGGACTTTAAAAGTGCGGGGCTCAACCCCGTGAGGGGGTCCGAACTGATTTTCTTGAGTGCAGGAGAGGGAAGCGGAATTCCTAGTGTAGCGGTGAAATGCGTAGATATTAGGAAGAACACCAGTGGCGAAGGCGGCTTTCTGGACTGTAACTGACGC…	TAGGGAATCTTCGGCAATGGACGAAAGTCTGACCGAGCAACGCCGCGTGAGTGAAGAAGGTTTTCGGATCGTAAAACTCTGTTGTTAGAGAAGAACAAGAGAAGTAGTAACTGGCTTCTCCTTGACGGTATCTAACCAGAAAGCCACGGCTAACTACGTGCCAGCAGCCGCGGTAATACGTAGGTGGCAAGCGTTGTCCGGATTTATTGGGCGTAAAGCGAGCGCAGGCGGTCTTTTAAGTCTGATGTGAAAGCCCTCGGCTCAACCGAGGAGGGTCATTGGAAACTGGGAGACTTGAGTGCAGAAGAGGAAAGTGGAACTCCATGTGTAGCGGTGGAATGCGTAGATATATGGAAGAACACCAGTGGCGAAGGCGGCTTTCTGGTCTGTAACTGACGC…	TGGGGAATATTGCACAATGGGGGGAACCCTGATGCAGCCATGCCGCGTGAATGAAGAAGGCCTTCGGGTTGTAAAGTTCTTTCGGTGATGAGGAAGGTGGATGAGTTAATAGCTAATCCAATTGACGTTAGTCACAGAAGAAGCACCGGCTAACTCCGTGCCAGCAGCCGCGGTAATACGGAGGGTGCGAGCGTTAATCGGAATGACTGGGCGTAAAGGGCACGCAGGCGGTGACTTAAGTGAGATGTGAAAGCCCCGGGCTTAACCTGGGAATTGCATTTCATACTGGGTCGCTAGAGTATTTTAGGGAGGGGTAGAATTCCACGTGTAGCGGTGAAATGCGTAGAGATGTGGAGGAATACCGAAGGCGAAGGCAGCCCCTTGGGGAAATACTGACGC…	TGGGGAATCTTCCGCAATGGGCGAAAGCCTGACGGAGCAACGCCGCGTGAACGAAGAAGGTCTTAGGATCGTAAAGTTCTGTTGTTAGGGGCGAAGGGCAACATTTTGAATAAGGGTGTTGTTTGACGGTACTTAACGAGGAAGCCACGGCTAACTACGTGCCAGCAGCCGCGGTAATACGTAGGCGGCAAGCGTTGTCCGGAATTATTGGGCGTAAAGGGAGCGCAGGCGGGAAGTTAAGCGGACTTTAAAAGTGCGGGGCTCAACCCCGTGAGGGGGTCCGAACTGACTTTCTTGAGTGCAGGAGAGGGAAGCGGAATTCCTAGTGTAGCGGTGAAATGCGTAGATATTAGGAAGAACACCAGTGGCGAAGGCGGCTTTCTGGACTGTAACTGACGC…	TGGGGAATATTGCACAATGGGGGAAACCCTGATGCAGCCATGCCGCGTGTGTGAAGAAGGCCTTCGGGTTGTAAAGCACTTTTAGTGGGGAGGAAATTTTGACGTTACCCACAGAAAAAGCATCGGCTAACTCCGTGCCAGCAGCCGCGGTAAGACGGAGGATGCAAGCGTTAATCGGAATAACTGGGCGTAAAGGGCATGTAGGCGGATTGGCAAGTAGGATGTGAAATCCCTGGGCTCAACCTGGGGCGGTCATTCTAAACTACCAGTCTAGAGTATTGCAGAGGAAGATGGAATTTCAGGTGTAGCGGTGGAATGCGTAGATATCTGAAAGAACACCAGTGGCGAAGGCGATCTTCTGGGCACATACTGACGCTGAGGTGCGAAAGCGTGGGGAGC…	TAGGGAATTTTCGGCAATGGGGGCAACCCTGACCGAGCAACGCCGCGTGAGCGAAGAAGGTCTTCGGATCGTAAAGCTCTGTTGTAAGGAAAGAACGGTTAGGAGAATATCTTAACGTGACGGTACCTTACCAGAAAGCCACGGCTAACTACGTGCCAGCAGCCGCGGTAATACGTAGGTGGCGAGCGTTATCCGGAATTATTGGGCGTAAAGGGTGCGTAGGCGGTCTGCTAAGTCCATGGTGAAAGCGTGGGGCTCAACCCCATAAAGCCATGGATACTGACAGACTAGAGTACTGGAGAGGGTAGTGGAATTCCATGTGTAGCGGTAAAATGCGTAGATATATGGAGGAACACCGGTGGCGAAGGCGGCTACCTAGACAGAGACTGACGCTGAGGC…	TGGGGAATATTGCACAATGGGCGAAAGCCTGATGCAGCAACGCCGCGTGAGTGATGAAGGCCTTCGGGTCGTAAAACTCTGTCCTCAAGGAAGATAATGACGGTACTTGAGGAGGAAGCCCCGGCTAACTACGTGCCAGCAGCCGCGGTAATACGTAGGGGGCTAGCGTTATCCGGATTTACTGGGCGTAAAGGGTGCGTAGGTGGTTTCTTAAGTCAGGAGTGAAAGGCTACGGCTCAACCGTAGTAAGCTCTTGAAACTGGGAAACTTGAGTGCAGGAGAGGAAAGTGGAATTCCTAGTGTAGCGGTGAAATGCGTAGATATTAGGAGGAACACCAGTAGCGAAGGCGGCTTTCTGGACTGTAACTGACACTGAGGCACGAAAGCGTGGGGAGCAAAC	TGAGGAATATTGGTCAATGGACGTAAGTCTGAACCAGCCAAGTAGCGTGCAGGATGACGGCCCTATGGGTTGTAAACTGCTTTTGTACGGGGATAAAACGCTCCACGTGTGGAGCCTTGCAGGTACCGTACGAATAAGGACCGGCTAATTCCGTGCCAGCAGCCGCGGTAATACGGAAGGTCCGGGCGTTATCCGGATTTATTGGGTTTAAAGGGAGCGCAGGCCGCAGGTTAAGCGTGTTGTGAAATGCAGGGGCCCAACCTCTGCACTGCAGCGCGAACTGGCTTGCTTGAGTGCGCGCAACGTCAGCGGAATTTGTCGTGTAGCGGTGAAATGCTTAGATATGACGAAGAACTCCGATTGCGAAGGCAGCTGACGGGAGCGCAACTGACGCTGAGG…	TGGGGGATATTGCACAATGGACGAAAGTCTGATGCAGCGACGCCGCGTGAGTGAAGAAGTATTTCGGTATGTAAAGCTCTATCAGCAGGGAAGAAAGGCCCCGAAAGGGGAGATGACGGTACCTGAGTAAGAAGCCCCGGCTAACTACGTGCCAGCAGCCGCGGTAATACGTAGGGGGCAAGCGTTATCCGGATTTACTGGGTGTAAAGGGAGCGCAGACGGATCTGCAAGTCTGATGTGAAAGCCCGGGGCTCATCTCCGGGACTGCATTGGAAACTGCGGGTCTGGAGTACTGGAGGGGCAAGCGGAATTCCTGGTGTAGCGGTGAAATGCGTAGATATCAGGAGGAACACCGGTGGCGAAGGCGGCTTGCTGGACAGTAACTGACGTTGAGGCTCG…	TGGGGAATATTGCACAATGGGCGCAAGCCTGATGCAGCGACGCCGCGTGCGGGATGACGGCCTTCGGGTTGTAAACCGCTTTTGATCGGGAGCAAGGCCCCCTTGGGGGTTGAGTGTACCCTTCGAATAAGCACCGGCTAACTACGTGCCAGCAGCCGCGGTAATACGTAGGGTGCAAGCGTTATCCGGATTTATTGGGCGTAAAGGGCTCGTAGGCGGCTCGTCGCGTCCGGTGTGAAAGTCCATCGCTTAACGGTGGATCCGCGCCGGGTACGGGCGGGCTTGAGTGCGGTAGGGGAGACCGGAATTCCCGGTGTAACGGTGGAATGTGTAGATATCGGGAAGAACACCAATGGCGAAGGCAGGTCTCTGGGCCGTCACTGACGCTGAGGAGCGAAA…	TGGGGGATATTGCACAATGGACGAAAGTCTGATGCAGCGACGCCGCGTGAGTGAAGAAGTATTTCGGTATGTAAAGCTCTATCAGCAGGGAAGAAAGGCCCCGAAAGGGGAGATGACGGTACCTGAGTAAGAAGCCCCGGCTAACTACGTGCCAGCAGCCGCGGTAATACGTAGGGGGCAAGCGTTATCCGGATTTACTGGGTGTAAAGGGAGCGCAGACGGATCTGCAAGTCTGATGTGAAAGCCCGGGGCTCATCTCCGGGACTGCATTGGAAACTGTGGATCTGGAGTACTGGAGGGGCAAGCGGAATTCCTGGTGTAGCGGTGAAATGCGTAGATATCAGGAGGAACACCGGTGGCGAAGGCGGCTTGCTGGACAGTAACTGACGTTGAGGCTCG…	TGGGGAATATTGGACAATGGGCGAAAGCCTGATCCAGCAATGCCGCGTGAGTGATGAAGGCCTTAGGGTTGTAAAGCTCTTTTACCCGGGATGATAATGACAGTACCGGGAGAATAAGCTCCGGCTAACTCCGTGCCAGCAGCCGCGGTAATACGGAGGGAGCTAGCGTTATTCGGAATTACTGGGCGTAAAGCGCACGTAGGCGGCTTTGTAAGTAAGAGGTGAAAGCCCAGAGCTCAACTCTGGAATTGCCTTTTAGACTGCATCGCTTGAATCATGGAGAGGTCAGTGGAATTCCGAGTGTAGAGGTGAAATTCGTAGATATTCGGAAGAACACCAGTGGCGAAGGCGGCTGACTGGACATGTATTGACGCTGAGGTGCGAAAGCGTGGGGAGCAA…	TAGGGAATCTTCCACAATGGGCGCAAGCCTGATGGAGCAACGCCGCGTGAATGAAGAAGGTCTTCGGATCGTAAAATTCTGTTGTTAGAGAAGAATACGAGTAATAGTAACTGATTATTCGCTGACGGTATCTAACCAGCAAGTCACGGCTAACTACGTGCCAGCAGCCGCGGTAATACGTAGGTGGCAAGCGTTGTCCGGATTTATTGGGCGTAAAGGGAACGCAGGCGGTTTTTTAAGTCTGATGTGAAAGCCTTCGGCTTAACCGGAGATGTGCATTGGAAACTGGAAGACTTGAGTGCAGAAGAGGAGAGTGGAACTCCATGTGTAGCGGTGAAATGCGTAGATATATGGAAGAACACCAGTGGCGAAAGCGGCTCTCTGGTCTGTAACTGACGC…	TGGGGAATCTTCCGCAATGGGCGAAAGCCTGACGGAGCAACGCCGCGTGAGTGATGACGGCCTTCGGGTTGTAAAGCTCTGTGATCGGGGACGAACGAGCGACGTGCCAATACCACGTTGAAATGACGGTACCCGAAAAGCAAGCCACGGCTAACTACGTGCCAGCAGCCGCGGTAATACGTAGGTGGCAAGCGTTGTCCGGAATTATTGGGCGTAAAGCGCGCGCAGGCGGTTTGCTAAGTCCATCTTAAAAGTGCGGGGCTTAACCCCGTGATGGGATGGAAACTGGCAGACTGGAGTATCGGAGAGGAAAGCGGAATTCCTAGTGTAGCGGTGAAATGCGTAGAGATTAGGAAGAACACCGGTGGCGAAGGCGGCTTTCTGGACGACAACTGACGC…	TGGGGAATATTGCACAATGGGCGCAAGCCTGATGCAGCCATGCCGCGTGTATGAAGAAGGCCTTCGGGTTGTAAAGTACTTTCAGCGGGGAGGAAGGGAGTAAAGTTAATACCTTTGCTCATTGACGTTACCCGCAGAAGAAGCACCGGCTAACTCCGTGCCAGCAGCCGCGGTAATACGGAGGGTGCAAGCGTTAATCGGAATTACTGGGCGTAAAGCGCACGCAGGCGGTTGATTAAGTCAGATGTGAAATCCCCGGGCTCAACCTGGGAACTGCATCTGATACTGGTCAGCTTGAGTCTCGTAGAGGGGGGTAGAATTCCAGGTGTAGCGGTGAAATGCGTAGAGATCTGGAGGAATACCGGTGGCGAAGGCGGCCCCCTGGACGAAGACTGACGC…	TAGGGAATCTTCCACAATGGACGAAAGTCTGATGGAGCAACGCCGCGTGTGTGAAGAAGGTCTTCGGATCGTAAAACACTGTTGTTAGAGAAGAATACAAGTGAGAGTAACTGTTCACTTGCTGACGGTATCTAACCAGAAAGCCACGGCTAACTACGTGCCAGCAGCCGCGGTAATACGTAGGTGGCAAGCGTTGTCCGGATTTATTGGGCGTAAAGGGAACGCAGGCGGTTTTTTAAGTCTGATGTGAAAGCCTTCGGCTTAACCGGAGTAGTGCATTGGAAACTGGAAGACTTGAGTGCAGAAGAGGAGAGTGGAACTCCATGTGTAGCGGTGAAATGCGTAGATATATGGAAGAACACCAGTGGCGAAAGCGGCTCTCTGGTCTGTAACTGACGC…	TGGGGAATTTTGGACAATGGGCGAAAGCCTGATCCAGCCATGCCGCGTGCGGGATGAAGGCCTTCGGGTTGTAAACCGCTTTTGTCAGGGACGAAAAGGGCTTTGCTAATAACAGAGTCTGCTGACGGTACCTGAAGAATAAGCACCGGCTAACTACGTGCCAGCAGCCGCGGTAATACGTAGGGTGCAAGCGTTAATCGGAATTACTGGGCGTAAAGCGTGCGCAGGCGGTTCCGTAAGATAGATGTGAAATCCCCGGGCTTAACCTGGGAATTGCATTTATGACTGCGGGACTTGAGTTTGTCAGAGGGGGGTGGAATTCCACGTGTAGCAGTGAAATGCGTAGATATGTGGAAGAACACCGATGGCGAAGGCAGCCCCCTGGGACATGACTGACGC…	TAGGGAATATTGCGCAATGGGGGAAACCCTGACGCAGCAACGCCGCGTGGAGGATGACACTTTTCGGAGCGTAAACTCCTTTTCTTAGGGAAGAATTCTGACGGTACCTAAGGAATAAGCACCGGCTAACTCCGTGCCAGCAGCCGCGGTAATACGGAGGGTGCAAGCGTTACTCGGAATCACTGGGCGTAAAGGGCGCGTAGGCGGATTATCAAGTCTCTTGTGAAATCTAATGGCTTAACCATTAAACTGCTTGGGAAACTGATAGTCTAGAGTGAGGGAGAGGCAGATGGAATTGGTGGTGTAGGGGTAAAATCCGTAGATATCACCAAGAATACCCATTGCGAAGGCGATCTGCTGGAACTCAACTGACGCTAAGGCGCGAAAGCGTGGGGAGCA…	TGAGGAATATTGGTCAATGGACGGAGGTCTGAACCAGCCAAGTAGCGTGCAGGATGACGGCCCTATGGGTTGTAAACTGCTTTTGTACGGGGATAAAACGCTCCACGCGTGGAGCCTTGCAGGTACCGTACGAATAAGGACCGGCTAATTCCGTGCCAGCAGCCGCGGTAATACGGAAGGTCCGGGCGTTATCCGGATTTATTGGGTTTAAAGGGAGCGCAGGCCGTTGGCTAAGCGTGTTGTGAAATGCGGGGGCCCAACCTCCGCACTGCAGCGCGAACTGGCCGACTTGAGTGCGCGCGACGTCAGCGGAATTTGTCGTGTAGCGGTGAAATGCTTAGATATGACGAAGAACTCCGATTGCGAAGGCAGCTGACGAGAGCGCAACTGACGCTGAGG…	TGGGGAATATTGCACAATGGGGGAAACCCTGATGCAGCCATGCCGCGTGTGTGAAGAAGGCCTTCGGGTTGTAAAGCACTTTTAGTGGGGAGGAAATACTGACGTTACCCACAGAAAAAGCATCGGCTAACTCCGTGCCAGCAGCCGCGGTAAGACGGAGGATGCAAGCGTTAATCGGAATAACTGGGCGTAAAGGGCATGTAGGCGGATTGGCAAGTAGGATGTGAAATCCCTGGGCTCAACCTGGGGCGGTCATTCTAAACTACCAGTCTAGAGTATTGCAGAGGAAGATGGAATTTCAGGTGTAGCGGTGGAATGCGTAGATATCTGAAAGAACACCAGTGGCGAAGGCGATCTTCTGGGCACATACTGACGCTGAGGTGCGAAAGCGTGGGGAGC…	TGGGGAATCTTCCGCAATGGGCGAAAGCCTGACGGAGCAACGCCGCGTGAGTGATGACGGCCTTCGGGTTGTAAAGCTCTGTGATCGGGGACGAATGAGCGACGTGCCAATACCACGTTGAAATGACGGTACCCGAAAAGCAAGCCACGGCTAACTACGTGCCAGCAGCCGCGGTAATACGTAGGTGGCAAGCGTTGTCCGGAATTATTGGGCGTAAAGCGCGCGCAGGCGGTTTGCTAAGTCCATCTTAAAAGTGCGGGGCTTAACCCCGTGATGGGATGGAAACTGGCAGACTGGAGTATCGGAGAGGAAAGCGGAATTCCTAGTGTAGCGGTGAAATGCGTAGAGATTAGGAAGAACACCGGTGGCGAAGGCGGCTTTCTGGACGACAACTGACGC…	TAGGGAATCTTCCACAATGGGCGCAAGCCTGATGGAGCAACGCCGCGTGAATGAAGAAGGTCTTCGGATCGTAAAATTCTGTTGTTAGAGAAGAATATGAGTAATAGTAACTGATTATTCACTGACGGTATCTAACCAGCAAGTCACGGCTAACTACGTGCCAGCAGCCGCGGTAATACGTAGGTGGCAAGCGTTGTCCGGATTTATTGGGCGTAAAGGGAACGCAGGCGGTTTTTTAAGTCTGATGTGAAAGCCTTCGGCTTAACCGGAGATGTGCATTGGAAACTGGAAGACTTGAGTGCAGAAGAGGAGAGTGGAACTCCATGTGTAGCGGTGAAATGCGTAGATATATGGAAGAACACCAGTGGCGAAAGCGGCTCTCTGGTCTGTAACTGACGC…	TGAGGAATATTGGTCAATGGGCGAGAGCCTGAACCAGCCAAGTAGCGTGAAGGAAGACTGCCCTATGGGTTGTAAACTTCTTTTATATGGGAATAAAAGAGATCACGTGTGGTCTATTGTATGTACCTTATGAATAAGCATCGGCTAATTCCGTGCCAGCAGCCGCGGTAATACGGAAGATGCGAGCGTTATCCGGATTTATTGGGTTTAAAGGGAGCGTAGGCGGGCGATTAAGTCAGCGGTAAAATAGTGTGGCTCAACCATACTCCGCCGTTGATACTGGTTGCCTTGAGTGCACACAAGGAAGATGGAATTCGTGGTGTAGCGGTGAAATGCTTAGATATCACGAAGAACTCCGATTGCGAAGGCAGTTTTCTGGGGTGTTACTGACGCTGAGGC…	TGAGGAATATTGGTCAATGGACGGAGGTCTGAACCAGCCAAGTAGCGTGCAGGACGACGGCCCTATGGGTTGTAAACTGCTTTTGTACGGGGATAAAACGCTCCACGCGTGGAGCCTTGCAGGTACCGTACGAATAAGGACCGGCTAATTCCGTGCCAGCAGCCGCGGTAATACGGAAGGTCCGGGCGTTATCCGGATTTATTGGGTTTAAAGGGAGCGCAGGCCGTTGGCTAAGCGTGTTGTGAAATGCGGGGGCCCAACCTCCGCACTGCAGCGCGAACTGGCCGACTTGAGTGCGCGCGACGTCAGCGGAATTTGTCGTGTAGCGGTGAAATGCTTAGATATGACGAAGAACTCCGATTGCGAAGGCAGCTGACGAGAGCGCAACTGACGCTGAGG…	TAAGGAATATTGGTCAATGGAGGCAACTCTGAACCAGCCATGCCGCGTGCAGGAAGACTGCCCTATGGGTTGTAAACTGCTTTTATCCGGGAATAAACCACGATACGTGTATCGTGCTGAATGTACCGGAAGAATAAGGATCGGCTAACTCCGTGCCAGCAGCCGCGGTAATACGGAGGATCCAAGCGTTATCCGGATTTATTGGGTTTAAAGGGTGCGTAGGCGGCCTGTTAAGTCAGGGGTGAAAGACGGTAGCTCAACTATCGCAGTGCCCTTGATACTGATGGGCTTGAATGGACTAGAGGTAGGCGGAATGAGACAAGTAGCGGTGAAATGCATAGATATGTCTCAGAACACCGATTGCGAAGGCAGCTTACTATGGTTTAATTGACGCTGAGG…	TAGGGAATTTTCGGCAATGGGGGCAACCCTGACCGAGCAACGCCGCGTGAGCGAAGAAGGTCTTCGGATCGTAAAGCTCTGTTGTAAGGAAAGAACGGTTAGGATAGGATCTTAACGTGACGGTACCTTACCAGAAAGCCACGGCTAACTACGTGCCAGCAGCCGCGGTAATACGTAGGTGGCGAGCGTTATCCGGAATTATTGGGCGTAAAGGGTGCGTAGGCGGTCTGCTAAGTCCATGGTGAAAGCGTGGGGCTCAACCCCATAAAGCCATGGATACTGACAGACTAGAGTACTGGAGAGGGTAGTGGAATTCCATGTGTAGCGGTAAAATGCGTAGATATATGGAGGAACACCGGTGGCGAAGGCGGCTACCTAGACAGAGACTGACGCTGAGGC…	TGGGGAATATTGCACAATGGGGGAAACCCTGATGCAGCGACGCCGCGTGGAGGAAGAAGGCCTTCGGGTTGTAAACTCCTGTCGTAAGGGACGATAATGACGGTACCTTACAAGAAAGCCACGGCTAACTACGTGCCAGCAGCCGCGGTAAAACGTAGGTGGCAAGCGTTGTCCGGAATTACTGGGTGTAAAGGGAGCGCAGGCGGGAATGCAAGTTGGAAGTGAAACCCATGGGCTCAACCCATGAACTGCTTTCAAAACTGCATTTCTTGAGTGGTGTAGAGGTAGGCGGAATTCCCGGTGTAGCGGTGGAATGCGTAGATATCGGGAGGAACACCAGTGGCGAAGGCGGCCTACTGGGCACTAACTGACGCTGAGGCTCGAAAGCATGGGTAGCAA…	TGGGGAATATTGCACAATGGGGGAAACCCTGATGCAGCGACGCCGCGTGAACGAAGAAGTATTTCGGTATGTAAAGTTCTATCAGCAGGGAAGATAATGACGGTACCTGACTAAGAAGCCCCGGCTAAATACGTGCCAGCAGCCGCGGTAATACGTATGGGGCAAGCGTTATCCGGATTTACTGGGTGTAAAGAGAGCGTAGACGGTGATGCAAGTCTGAAGTGAAATGCAGGGGCTTAACCCCTGAACTGCTTTGGAAACTGCATGACTAGAGTACCGGAGGGGTAAGCGGAATTCCTGGTGTAGCGGTGAAATGCGTAGATATCAGGAGGAACACCGGTGGCGAAGGCGGCTTACTGGACGGTAACTGACGTTGAGGCTCGAAAGCGTGGGGAGCAA…	TGGGGAATTTTGGACAATGGGGGCAACCCTGATCCAGCCATGCCGCGTGCGGGAAGAAGGCCTTCGGGTTGTAAACCGCTTTTGTCAGGGACGAAAAGGCTGAGTTTAAGAGATACAGCCGATGACGGTACCTGAAGAATAAGCACCGGCTAACTACGTGCCAGCAGCCGCGGTAATACGTAGGGTGCAAGCGTTAATCGGAATTACTGGGCGTAAAGCGTGCGCAGGCGGTTGGGTAAGACAGATGTGAAATCCCCGGGCTTAACCTGGGAACTGCATTTGTGACTGTCCGACTCGAGTATGTCAGAGGGGGGTGGAATTCCAAGTGTAGCAGTGAAATGCGTAGATATTTGGAAGAACACCGATGGCGAAGGCAGCCCCCTGGGGCAAAACTGACGC…	TGAGGAATATTGGTCAATGGACGGAGGTCTGAACCAGCCAAGTAGCGTGCAGGACGACGGCCCTATGGGTTGTAAACTGCTTTTGTACGGGGATAAAACGCTCCACGTGTGGGGCCTTGCAGGTACCGTACGAATAAGGACCGGCTAATTCCGTGCCAGCAGCCGCGGTAATACGGAAGGTCCGGGCGTTATCCGGATTTATTGGGTTTAAAGGGAGCGCAGGCCGTTGGCTAAGCGTGTTGTGAAATGCGGGGGCCCAACCTCCGCACTGCAGCGCGAACTGGCCGACTTGAGTGCGCGCGACGTCAGCGGAATTTGTCGTGTAGCGGTGAAATGCTTAGATATGACGAAGAACTCCGATTGCGAAGGCAGCTGACGAGAGCGCAACTGACGCTGAGG…	TAGGGAATCTTCCACAATGGACGCAAGTCTGATGGAGCAACGCCGCGTGTGTGAAGAAGGTCTTCGGATCGTAAAACACTGTTGTTAGAGAAGAATACAAGTGAGAGTAACTGTTCACTTGCTGACGGTATCTAACCAGAAAGCCACGGCTAACTACGTGCCAGCAGCCGCGGTAATACGTAGGTGGCAAGCGTTGTCCGGATTTATTGGGCGTAAAGGGAACGCAGGCGGTTTTTTAAGTCTGATGTGAAAGCCTTCGGCTTAACCGGAGTAGTGCATTGGAAACTGGAAGACTTGAGTGCAGAAGAGGAGAGTGGAACTCCATGTGTAGCGGTGAAATGCGTAGATATATGGAAGAACACCAGTGGCGAAAGCGGCTCTCTGGTCTGTAACTGACGC…	TGGGGAATATTGCACAATGGGGGAAACCCTGATGCAGCAACGCCGCGTGAAGGAAGAAGGTTTTCGGATTGTAAACTTCTATCAATGGGGAAGAAACAAATGACGGTACCCAAATAAGAAGCCCCGGCTAACTACGTGCCAGCAGCCGCGGTAATACGTAGGGGGCAAGCGTTATCCGGAATTACTGGGTGTAAAGGGAGCGTAGGCGGTATGGTAAGTAAGATGTGAAAGCCTTAGGCTTAACCTGAGGATTGCATTTTAAACTATCAAACTAGAGTACAGGAGAGGAAAGCGGAATTCCTAGTGTAGCGGTGAAATGCGTAGATATTAGGAAGAACACCGGTGGCGAAGGCGGCTTTCTGGACTGAAACTGACGCTGAGGCTCGAAAGCGTGGGGAG…	TGGGGAATATTGCACAATGGGCGCAAGCCTGATGCAGCCATGCCGCGTGTATGAAGAAGGCCTTCGGGTTGTAAAGTACTTTCAGCGGGGAGGAAGGCGATAAGGTTAATAACCTTGTCGATTGACGTTACCCGCAGAAGAAGCACCGGCTAACTCCGTGCCAGCAGCCGCGGTAATACGGAGGGTGCAAGCGTTAATCGGAATTACTGGGCGTAAAGCGCACGCAGGCGGTCTGTCAAGTCAGATGTGAAATCCCCGGGCTTAACCTGGGAACTGCATTTGAAACTGGCAGGCTAGAGTCTTGTAGAGGGGGGTAGAATTCCAGGTGTAGCGGTGAAATGCGTAGAGATCTGGAGGAATACCGGTGGCGAAGGCGGCCCCCTGGACAAAGACTGACGC…	TAGGGAATCTTCCACAATGGGCGCAAGCCTGATGGAGCAACGCCGCGTGAATGAAGAAGGTCTTCGGATCGTAAAGTTCTGTTGTTAGAGAAGAACACGTGTAAGAGTAACTGTTTATGCGTTGACGGTATCTAACCAGCAAGTCACGGCTAACTACGTGCCAGCAGCCGCGGTAATACGTAGGTGGCAAGCGTTGTCCGGATTTATTGGGCGTAAAGGGAACGCAGGCGGTTTTTTAAGTCTGATGTGAAAGCCTTCGGCTTAACCGGAGATGTGCATTGGAAACTGGAAAACTTGAGTGCAGAAGAGGAGAGTGGAACTCCATGTGTAGCGGTGAAATGCGTAGATATATGGAAGAACACCAGTGGCGAAAGCGGCTCTCTGGTCTGTAACTGACGC…	TGGGGGATATTGCACAATGGACGAAAGTCTGATGCAGCGACGCCGCGTGAGTGAAGAAGTATTTCGGTATGTAAAGCTCTATCAGCAGGGAAGAAAGGCCCCGAAAGGGGAGATGACGGTACCTGAGTAAGAAGCCCCGGCTAACTACGTGCCAGCAGCCGCGGTAATACGTAGGGGGCAAGCGTTATCCGGATTTACTGGGTGTAAAGGGAGCGCAGACGGATCTGCAAGTCTGATGTGAAAGCCCGGAGCTCATCTCCGGGACTGCATTGGAAACTGCGGGTCTGGAGTACTGGAGGGGCAAGCGGAATTCCTGGTGTAGCGGTGAAATGCGTAGATATCAGGAGGAACACCGGTGGCGAAGGCGGCTTGCTGGACAGTAACTGACGTTGAGGCTCG…	TGGGGAATATTGCACAATGGGCGAAAGCCTGATGCAGCAACGCCGCGTGAGCGATGAAGGCCTTCGGGTCGTAAAGCTCTGTCCTCAAGGAAGATAATGACGGTACTTGAGGAGGAAGCCCCGGCTAACTACGTGCCAGCAGCCGCGGTAATACGTAGGGGGCTAGCGTTATCCGGAATTACTGGGCGTAAAGGGTGCGTAGGTGGTTTCTTAAGTCAGAGGTGAAAGGCTACGGCTCAACCGTAGTAAGCCTTTGAAACTGGGAAACTTGAGTGCAGGAGAGGAGAGTGGAATTCCTAGTGTAGCGGTGAAATGCGTAGATATTAGGAGGAACACCAGTTGCGAAGGCGGCTCTCTGGACTGTAACTGACACTGAGGCACGAAAGCGTGGGGAGCAAAC	TGGGGAATATTGCACAATGGGGGAAACCCTGATGCAGCCATGCCGCGTGTGTGAAGAAGGCCTTCGGGTTGTAAAGCACTTTTAGTGGGGAGGAAACACTGACGTTACCCACAGAAAAAGCATCGGCTAACTCCGTGCCAGCAGCCGCGGTAAGACGGAGGATGCAAGCGTTAATCGGAATAACTGGGCGTAAAGGGCATGTAGGCGGATTGGCAAGTAGGATGTGAAATCCCTGGGCTCAACCTGGGGCGGTCATTCTAAACTACCAGTCTAGAGTATTGCAGAGGAAGATGGAATTTCAGGTGTAGCGGTGGAATGCGTAGATATCTGAAAGAACACCAGTGGCGAAGGCGATCTTCTGGGCACATACTGACGCTGAGGTGCGAAAGCGTGGGGAGC…	TAGGGAATCTTCGGCAATGGACGCAAGTCTGACCGAGCAACGCCGCGTGAGTGATGAAGGTTTTCGGATCGTAAAACTCTGTTGTTAGAGAAGAACAAGAGAAGTAGTAACTGGCTTCTCCTTGACGGTATCTAACCAGAAAGCCACGGCTAACTACGTGCCAGCAGCCGCGGTAATACGTAGGTGGCAAGCGTTGTCCGGATTTATTGGGCGTAAAGCGAGCGCAGGCGGTCTCTTAAGTCTGATGTGAAAGCCCACGGCTTAACCGTGGAGGGTCATTGGAAACTGGGAGACTTGAGTGCAGAAGAGGAAAGTGGAACTCCATGTGTAGCGGTGGAATGCGTAGATATATGGAAGAACACCAGTGGCGAAGGCGGCTTTCTGGTCTGTAACTGACGC…	TAGGGAATATTGCGCAATGGGGGAAACCCTGACGCAGCAACGCCGCGTGGAGGATGACACTTTTCGGAGCGTAAACTCCTTTTCTTATGGAAGAATTTTGACGGTACATAAGGAATAAGCACCGGCTAACTCCGTGCCAGCAGCCGCGGTAATACGGAGGGTGCAAGCGTTACTCGGAATCACTGGGCGTAAAGGGCGCGTAGGCGGATTATCAAGTCTCTTGTGAAATCCAATGGCTTAACCATTGAACTGCTTGGGAAACTGATAATCTAGAGTAAGGGAGAGGTAGATGGAATTCTTGGTGTAGGGGTAAAATCCGTAGAGATCAAGAAGAATACCCATTGCGAAAGCGATCTACTAGAACTTAACTGACGCTAATGCGCGAAAGCGTGGGGAGCA…	TGAGGAATATTGGTCAATGGACGGAGGTCTGAACCAGCCAAGTAGCGTGCAGGATGACGGCCCTATGGGTTGTAAACTGCTTTTGTACGGGGATAAAACGCTCCACGAGTGGAGCCTTGCAGGTACCGTACGAATAAGGACCGGCTAATTCCGTGCCAGCAGCCGCGGTAATACGGAAGGTCCGGGCGTTATCCGGATTTATTGGGTTTAAAGGGAGCGCAGGCCGTTGGCTAAGCGTGTTGTGAAATGCGGGGGCCCAACCTCCGCACTGCAGCGCGAACTGGCCGACTTGAGTGCGCGCGACGTCAGCGGAATTTGTCGTGTAGCGGTGAAATGCTTAGATATGACGAAGAACTCCGATTGCGAAGGCAGCTGACGAGAGCGCAACTGACGCTGAGG…	TAGGGAATATTGCACAATGGGGGGAACCCTGATGCAGCCATGCCGCGTGTGTGAAGAAGGCCTTCGGGTTGTAAAGCACTTTCAGTGGGGAGGAGATGACGTTACCCACAGAAGAAGCACCGGCTAACTCCGTGCCAGCAGCCGCGGTAATACGGAGGGTGCGAGCGTTAATCGGAATAACTGGGCGTAAAGGGCATGTAGGCGGCTTATTAAGTAAGGTGTGAAATACCTGGGCTTAACCTAGGGGTGGCACTTTAAACTGGTAAGCTGGAGTAGTGCAGAGGGAGACGGAATTCCAGGTGTAGCGGTGAAATGCGTAGATATCTGGAAGAACACCAGAGGCGAAGGCGGTCTCCTGGGCACATACTGACGCTGAGGTGCGAAAGCGTGGGGAGCAAAC
Takahe_1	2633	432	111	18	0	210	0	4	24	7	584	18	14	307	0	0	109	22	27	60	61	19	0	200	55	134	39	18	17	70	31	72	0	252	5	47	30	41	0	106	7	10	26	0	19	0	12	14	10
Takahe_2	639	5546	3	3284	1	1594	7	1	699	0	0	1164	1242	2068	0	0	857	1513	1312	4	8	600	2	182	859	23	51	392	530	72	1369	11	0	532	0	264	637	31	2	0	2	16	550	0	111	0	0	300	353
Takahe_3	2259	0	311	0	210	0	5141	12	0	3621	384	0	0	0	325	0	0	0	0	0	104	0	1	1	0	0	0	0	0	40	0	0	0	0	0	0	0	0	0	0	0	288	0	12	0	192	26	0	0
Takahe_4	1533	1	15455	236	64	0	5	348	0	61	841	0	0	7	5776	0	0	0	0	0	26	0	0	896	2	6	0	0	0	8	0	0	0	3	243	0	0	0	4	0	0	350	0	1	0	0	0	0	0
Takahe_5	168	896	268	121	130	624	54	195	122	0	10	2737	2620	157	14	236	1238	31	1007	0	9	526	0	22	91	427	656	979	261	40	2070	24	0	275	0	48	806	305	0	0	0	10	366	0	2078	0	0	269	0
Takahe_6	1811	14	4020	11	20755	18	41	51	0	0	298	1	0	0	135	3	1	14	0	97	51	2	0	8	0	3	1	0	0	0	0	1	0	3	0	3	0	3	9	0	7	71	0	0	0	0	171	0	3
Takahe_7	3072	13389	43	1440	13	6791	10	28	676	760	12	402	2595	2929	10	0	769	1998	860	1	6	803	0	1154	800	357	428	1819	839	4	34	316	0	98	317	469	363	253	1	30	0	38	194	1	324	0	47	614	683
Takahe_8	1470	7651	840	28	349	1594	31	50	373	673	14	17	630	252	161	0	196	114	288	15	5	503	0	367	169	225	533	488	653	0	0	108	0	191	2	219	144	82	3	0	14	15	79	0	127	0	16	367	263
Takahe_9	5912	1614	13	1	0	572	217	23	16	0	1712	9	110	27	0	0	33	0	99	0	312	126	0	0	16	88	109	55	73	182	32	248	0	22	0	17	37	100	0	1	0	40	28	2	49	340	18	49	58
Takahe_10	913	0	1905	3645	0	0	13101	31	0	11	15	0	0	0	207	0	0	0	0	0	26	1	0	473	1145	0	1	0	0	79	0	0	0	0	914	0	0	0	3	657	0	149	0	0	0	20	70	0	0
Takahe_11	5101	1	8285	0	1425	0	0	56	0	2	28	0	0	1	343	0	0	5	0	5772	8	2	0	8	0	0	0	0	0	266	0	0	26	1	0	0	0	0	0	0	0	0	0	4	0	0	56	0	0
Takahe_12	2861	0	239	0	152	4	21	1746	0	8	590	0	0	1	96	0	2	0	0	4	104	0	0	2	0	0	0	0	0	206	0	0	0	1	0	0	0	0	0	0	0	399	0	5	0	2707	215	0	0
Takahe_13	5288	4132	1670	23	583	1311	660	1309	651	1076	136	160	359	61	70	0	32	31	15	7	104	98	1	0	53	23	1879	169	109	8	1	1030	0	312	1	82	27	527	0	0	5554	77	16	447	130	0	92	126	36
Takahe_14	5405	16	5562	19	13157	20	11	400	9	14	884	0	0	3	322	0	3	11	1	15	95	3	3	0	1	21	3	0	4	4	0	2	0	6	3	6	0	3	1	0	1037	83	1	600	0	0	80	1	2
Takahe_15	1760	6887	317	714	723	3267	125	0	3539	0	28	274	126	224	13	0	146	1066	321	0	9	716	0	990	179	72	221	72	376	4	0	1179	0	461	27	437	170	384	3	14	1	189	368	0	24	0	3	345	69
Takahe_16	10286	0	5	0	0	4	0	1	0	0	1	0	0	0	0	0	0	0	0	37	447	0	0	0	0	0	0	0	0	69	0	0	1	0	0	0	0	0	0	0	0	139	0	0	0	0	6	0	0
Takahe_17	5466	3	804	38	5	1	0	358	0	5	20	1	0	1837	55	0	1	50	0	366	97	0	0	58	0	0	0	0	0	526	0	0	33	250	20	0	0	0	0	20	3	58	3	8	0	0	13	0	0
Takahe_18	25	2354	1279	2410	131	376	48	0	632	0	0	137	0	805	0	0	356	871	328	0	1	478	0	172	115	4	208	0	137	1	305	66	0	653	0	100	68	388	0	0	1	0	229	0	0	0	0	88	129
Takahe_19	32420	1	1	0	0	0	0	215	0	0	1	0	0	4	0	0	4	8	0	31	2192	0	0	1	0	0	0	0	0	140	0	0	2	12	0	4	0	0	0	0	1	0	1	19	0	2	0	0	0
Takahe_20	1171	1505	0	67	0	604	14	1	16	0	0	263	1537	597	0	0	254	577	191	0	23	173	0	180	85	46	7	1158	564	17	31	2	0	435	0	279	455	0	0	7	1	23	153	0	272	0	3	54	1050
Takahe_21	218	889	11	119	3	5	34	1	25	30	1	2472	157	476	5	4483	1782	347	1365	3	93	264	0	0	37	127	2	236	279	13	67	0	0	253	66	259	558	0	0	1	0	21	480	0	57	48	0	2	530
Takahe_22	412	1915	464	199	18	1086	0	0	966	1	0	0	119	139	0	0	41	83	60	0	0	405	0	2	1565	315	281	32	261	2	0	414	0	215	0	198	54	127	2205	1015	0	0	44	0	38	0	1	50	77
Takahe_23	5517	271	0	252	0	22	2	3434	36	44	1473	361	2	23	1	281	192	1	261	2	516	15	0	0	9	36	6	4	5	137	15	23	0	20	42	39	40	142	0	2	2	189	60	0	5	0	17	0	56
Takahe_24	6980	0	444	454	191	0	0	76	0	0	0	0	0	30	0	0	0	8	0	0	15	0	0	2	761	2	0	0	0	437	0	2	0	13	1	0	0	0	1697	764	0	0	0	1	0	0	5	0	0
Takahe_25	4114	0	7	5	8	0	10	16	0	20	69	2	0	0	11	0	0	0	0	0	106	0	0	5	1	6	0	0	0	86	0	0	0	0	0	0	0	0	0	0	0	342	0	0	0	9	0	0	0
Takahe_26	785	3275	111	555	0	1936	0	0	1199	0	0	0	1452	81	0	0	317	114	409	0	11	612	0	2	528	94	246	872	774	9	0	271	0	170	3	622	30	113	559	105	0	0	322	0	492	0	0	88	372
Takahe_27	6250	0	0	0	3	0	1	0	0	0	52	0	0	0	0	0	0	43	1	22	330	0	0	0	0	1	0	0	0	2196	0	0	0	0	0	1	0	0	0	0	0	35	0	0	0	0	5	0	0
Takahe_28	3192	20	27	8512	9	4	0	0	0	61	0	53	22	5	0	0	0	11	3	0	137	6	0	800	429	1	0	10	0	85	15	0	0	0	13	0	8	1	5	0	0	58	4	0	7	0	9	1	12
Takahe_29	5998	2408	3	1476	14	690	251	4	28	621	5	177	1702	346	5	0	273	1187	270	20	233	211	0	1486	673	76	25	1350	202	764	434	7	0	216	4	115	84	20	1	0	7	355	306	0	772	0	47	64	422
Takahe_30	2414	3156	228	281	936	1684	0	0	669	0	0	0	245	229	0	0	371	233	278	0	48	837	0	271	48	85	710	217	790	17	0	564	0	130	0	587	31	96	0	18	0	0	211	0	143	0	5	61	90
Takahe_31	13563	0	13	0	0	0	8	9	0	0	2	0	0	8	4	0	0	36	0	21	398	1	0	2	0	0	0	0	0	406	0	0	0	5	0	0	0	0	0	0	3	480	0	0	0	0	4	0	0
Takahe_32	37	9	0	6	0	3	0	41	0	0	1	1	2	3	0	0	3	0	3	0	2	1	0	1	0	0	0	0	1	0	0	0	0	2	0	0	0	0	0	0	1	1	0	0	3	0	0	4	9
Takahe_33	10567	0	5	3	1	0	0	112	0	0	2	0	0	5	4	0	0	4	0	253	2323	0	1	5	1	0	1	0	0	271	0	0	0	0	0	0	0	0	0	0	0	63	0	2	0	0	973	0	0
Takahe_34	2740	147	419	0	72	45	0	63	2	0	5	34	0	26	18	0	1	162	2	5642	71	2	1	1	1	2	21	0	4	41	0	22	9108	38	0	0	0	1	0	0	1	27	0	0	3	1	30	8	1
Takahe_35	46	2157	3220	9242	164	1322	74	135	82	0	1	501	341	150	2839	0	71	2	60	0	0	184	0	28	188	128	77	55	114	0	643	67	0	41	205	252	281	857	1	10	5	0	78	1	124	0	0	496	90
Takahe_36	33	0	1	0	0	0	30	24	0	0	0	0	0	0	0	0	0	0	0	0	0	0	1	24	0	0	0	0	0	3	0	0	5	0	0	0	0	0	0	0	9	2	0	0	0	0	0	0	0
Takahe_37	16528	33	1654	0	1589	23	1972	1664	2	370	15	6	7	10	59	0	9	200	4	4	1365	3	8245	90	4	4725	6	1	0	395	0	11	0	7	4	2	0	1	1	0	2	46	2	2559	2	0	103	1	1
Takahe_38	151	2333	17	47	0	854	1	1	141	0	0	0	148	75	0	0	179	108	231	0	8	334	0	125	103	40	255	65	183	0	376	401	0	443	18	72	89	142	1	2	0	9	108	0	59	0	1	160	106
Takahe_39	48	3030	586	0	16	1293	0	0	2532	0	0	0	4	136	0	0	450	243	729	0	0	979	0	0	12	41	657	0	632	1	0	701	0	798	0	707	17	86	0	215	0	1	427	0	2	0	0	53	3
Takahe_40	20887	1	9	0	5	0	0	3	0	0	0	0	0	1	0	0	0	2	0	40	204	0	0	0	0	0	0	0	0	26	0	0	0	0	0	0	0	0	0	0	0	68	0	1	0	0	1	0	0
Takahe_41	17993	21	6	1	0	6	329	53	0	1	0	0	0	1	13	1	1	0	0	3	28	0	0	1	0	48	2	0	0	410	0	1	0	0	0	0	2	2	0	0	1	348	1	54	0	0	3403	0	0
Takahe_42	6070	119	7282	9125	3777	105	0	111	1	0	1616	15	9	140	1750	0	20	58	9	8	52	4	0	409	649	24	19	3	4	13	30	20	0	29	5689	19	11	21	0	815	36	656	2	1	2	0	112	21	8
Takahe_43	1324	217	2	7	1	6	516	113	46	747	0	3667	18	345	0	8840	425	63	259	1	116	67	4	5	6	302	31	9	55	174	138	1	0	528	0	122	13	0	0	0	0	28	20	0	4	976	0	0	14
Takahe_44	1718	2643	66	0	5	1402	0	0	543	1	0	0	280	128	0	0	644	64	342	1	35	275	0	1	168	71	90	217	247	31	0	145	0	139	0	258	17	127	348	176	0	0	146	0	157	0	4	35	198
Takahe_45	243	6429	45	192	170	3328	21	0	231	0	10	2177	755	521	2	0	323	1356	260	4	4	656	0	238	54	298	448	528	462	1	19	346	0	160	15	330	640	488	0	26	25	10	61	0	255	0	0	290	139
Takahe_46	480	37	4750	54	169	10	829	1998	0	1690	72	5	0	3	944	0	5	0	1	6	38	4	3322	103	4	1	10	1	2	171	0	1	0	2	6	0	8	3	0	0	0	384	3	531	1	826	12	2	3
Takahe_47	1378	6208	89	518	59	3664	106	2	2080	8	4	28	343	840	0	0	505	1432	507	5	10	947	0	879	197	895	282	245	449	0	12	715	0	462	90	679	282	2383	1	37	1	126	551	0	173	0	3	1020	82
Takahe_48	38896	0	229	0	0	0	0	3190	0	0	0	0	0	0	0	0	0	28	0	1	700	0	0	0	0	0	0	0	0	913	0	0	116	0	0	0	0	0	0	0	0	799	0	0	0	0	0	0	0
Takahe_49	1566	4081	95	4244	107	2903	0	2	2194	0	0	0	220	1383	0	0	794	563	364	2	359	262	0	1932	335	580	664	144	349	266	0	383	0	1203	0	819	7	158	5	884	0	0	349	0	39	0	20	10	14
Takahe_50	5572	4239	163	188	0	1931	1	0	964	0	8	0	26	181	0	0	595	277	622	0	300	573	37	6	471	459	728	15	568	134	1	873	0	351	0	858	15	120	3002	30	0	0	398	0	0	0	7	116	61
Takahe_51	843	1388	2	3436	0	557	3	4166	1277	0	6330	458	1	141	0	0	248	0	265	0	87	20	0	3	424	47	109	0	11	278	80	118	0	63	272	54	52	130	0	546	10	139	117	0	0	0	21	79	118
Takahe_52	470	176	31	43	3	94	3708	4487	0	9723	15	60	166	40	40	0	17	2	18	0	136	40	107	12	2	10	36	88	8	46	0	2	0	2	1	3	12	35	0	0	1	123	2	92	17	716	27	24	262
Takahe_53	1	248	1	842	0	62	2	16	0	0	0	16	3	12	1	0	10	0	22	0	0	3	0	71	13	4	0	0	1	2	13	0	0	10	55	5	11	58	0	8	3	0	2	0	0	0	0	11	3
Takahe_54	306	1525	0	3176	0	617	8	2518	1159	0	4239	1252	0	122	0	0	425	0	509	0	43	34	0	0	798	60	119	1	43	92	159	148	0	70	344	50	75	176	0	1370	1	62	159	0	0	0	6	70	170
Takahe_55	2686	0	2283	1904	76	0	6229	401	0	3205	102	0	0	0	1379	0	0	0	0	0	358	0	0	109	0	79	0	0	0	232	0	0	0	0	0	0	0	0	0	0	0	101	0	1	0	44	0	0	0
Takahe_56	236	3914	192	28	0	1839	2	33	1885	0	1	911	306	217	1	0	1542	12	1332	0	17	933	0	70	161	655	862	161	385	35	3483	832	0	102	30	175	2973	70	0	0	0	9	354	0	255	0	5	531	0
Takahe_57	331	1987	160	4	2880	1184	2	0	231	0	202	60	279	29	179	0	54	21	35	3	0	78	0	2	20	6	119	138	59	0	8	196	0	53	0	61	26	422	0	8	14	181	57	1820	142	0	2	187	26
[truncated: 2,175 more columns]
